# Supplementary material for: Phospho-Switch: Regulation of the Activity of SAM-Dependent Methyltransferases Using H-Phosphinic SAM Analogue
Source: Int J Mol Sci. 2025 Sep 4;26(17):8590. doi: 10.3390/ijms26178590 (PMC12428852; doi:10.3390/ijms26178590)
Supplement: Supplementary file 1 [file ijms-26-08590-s001.zip]

Archive with 1 entries (1 files):
- ijms-3769538-supplementary.pdf
